# Supplementary material for: Bioactives from Mushroom: Health Attributes and Food Industry Applications
Source: Materials (Basel). 2021 Dec 11;14(24):7640. doi: 10.3390/ma14247640 (PMC8706457; doi:10.3390/ma14247640)
Supplement: Supplementary file 1 [file materials-14-07640-s001.zip]

Archive with 1 entries (1 files):
- materials-1463069-supplementary.pdf
